# Supplementary material for: Molecular Networking and Bioassay-Guided Preparation and Separation of Active Extract and Constituents from Vicia tenuifolia Roth
Source: Antioxidants (Basel). 2023 Oct 18;12(10):1876. doi: 10.3390/antiox12101876 (PMC10604256; doi:10.3390/antiox12101876)
Supplement: Supplementary file 1 [file antioxidants-12-01876-s001.zip]

Archive with 1 entries (1 files):
- antioxidants-2626039-supplementary.pdf
